# Supplementary material for: Sustainable land management enhances ecological and economic multifunctionality under ambient and future climate
Source: Nat Commun. 2024 Jun 10;15:4930. doi: 10.1038/s41467-024-48830-z (PMC11164979; doi:10.1038/s41467-024-48830-z)
Supplement: Supplementary file 4 — Dataset 1 [file 41467_2024_48830_MOESM4_ESM.xlsx]

## Sheet: Supporting Data File 1 - EMMs c
	contrast	estimate	SE	df	t.ratio	p.value
1	EM amb - EP amb	-0.0274888	0.0138924	36	-1.97869	0.61834
2	EM amb - IM amb	-0.0570786	0.0138924	36	-4.10861	0.0073475
3	EM amb - OF amb	-0.267601	0.0138924	36	-19.2624	0
4	EM amb - CF amb	-0.0912065	0.0138924	36	-6.5652	5.0937e-06
5	EM amb - EM fut	0.0645057	0.0147803	8	4.36432	0.0401673
6	EM amb - EP fut	0.0370169	0.0202844	24.1848	1.8249	0.714476
7	EM amb - IM fut	0.00742714	0.0202844	24.1848	0.366151	0.999997
8	EM amb - OF fut	-0.203095	0.0202844	24.1848	-10.0124	1.80635e-08
9	EM amb - CF fut	-0.0267008	0.0202844	24.1848	-1.31632	0.940027
10	EP amb - IM amb	-0.0295897	0.0138924	36	-2.12992	0.519799
11	EP amb - OF amb	-0.240112	0.0138924	36	-17.2837	0
12	EP amb - CF amb	-0.0637177	0.0138924	36	-4.58651	0.00190652
13	EP amb - EM fut	0.0919946	0.0202844	24.1848	4.53525	0.00428914
14	EP amb - EP fut	0.0645057	0.0147803	8	4.36432	0.0401673
15	EP amb - IM fut	0.034916	0.0202844	24.1848	1.72132	0.773608
16	EP amb - OF fut	-0.175607	0.0202844	24.1848	-8.65724	2.85502e-07
17	EP amb - CF fut	0.00078804	0.0202844	24.1848	0.0388496	1
18	IM amb - OF amb	-0.210523	0.0138924	36	-15.1538	0
19	IM amb - CF amb	-0.0341279	0.0138924	36	-2.45659	0.324737
20	IM amb - EM fut	0.121584	0.0202844	24.1848	5.99399	0.000123516
21	IM amb - EP fut	0.0940955	0.0202844	24.1848	4.63882	0.00333999
22	IM amb - IM fut	0.0645057	0.0147803	8	4.36432	0.0401673
23	IM amb - OF fut	-0.146017	0.0202844	24.1848	-7.19849	7.18969e-06
24	IM amb - CF fut	0.0303778	0.0202844	24.1848	1.4976	0.880382
25	OF amb - CF amb	0.176395	0.0138924	36	12.6972	7.43849e-14
26	OF amb - EM fut	0.332107	0.0202844	24.1848	16.3726	6.13287e-13
27	OF amb - EP fut	0.304618	0.0202844	24.1848	15.0174	3.83749e-12
28	OF amb - IM fut	0.275028	0.0202844	24.1848	13.5586	3.51961e-11
29	OF amb - OF fut	0.0645057	0.0147803	8	4.36432	0.0401673
30	OF amb - CF fut	0.2409	0.0202844	24.1848	11.8762	5.80236e-10
31	CF amb - EM fut	0.155712	0.0202844	24.1848	7.67647	2.42772e-06
32	CF amb - EP fut	0.128223	0.0202844	24.1848	6.32129	5.62855e-05
33	CF amb - IM fut	0.0986337	0.0202844	24.1848	4.86255	0.00194036
34	CF amb - OF fut	-0.111889	0.0202844	24.1848	-5.51602	0.000393971
35	CF amb - CF fut	0.0645057	0.0147803	8	4.36432	0.0401673
36	EM fut - EP fut	-0.0274888	0.0138924	36	-1.97869	0.61834
37	EM fut - IM fut	-0.0570786	0.0138924	36	-4.10861	0.0073475
38	EM fut - OF fut	-0.267601	0.0138924	36	-19.2624	0
39	EM fut - CF fut	-0.0912065	0.0138924	36	-6.5652	5.0937e-06
40	EP fut - IM fut	-0.0295897	0.0138924	36	-2.12992	0.519799
41	EP fut - OF fut	-0.240112	0.0138924	36	-17.2837	0
42	EP fut - CF fut	-0.0637177	0.0138924	36	-4.58651	0.00190652
43	IM fut - OF fut	-0.210523	0.0138924	36	-15.1538	0
44	IM fut - CF fut	-0.0341279	0.0138924	36	-2.45659	0.324737
45	OF fut - CF fut	0.176395	0.0138924	36	12.6972	7.43849e-14
