# Supplementary material for: Sustainable land management enhances ecological and economic multifunctionality under ambient and future climate
Source: Nat Commun. 2024 Jun 10;15:4930. doi: 10.1038/s41467-024-48830-z (PMC11164979; doi:10.1038/s41467-024-48830-z)
Supplement: Supplementary file 5 — Dataset 2 [file 41467_2024_48830_MOESM5_ESM.xlsx]

## Sheet: Supporting Data File 2 - EMMs c
	contrast	estimate	SE	df	t.ratio	p.value
1	EM amb - EP amb	-0.0117776	0.0168487	32	-0.699017	0.999332
2	EM amb - IM amb	0.0188995	0.0168487	32	1.12172	0.978593
3	EM amb - OF amb	-0.211606	0.0168487	32	-12.5591	2.96319e-12
4	EM amb - CF amb	0.0151494	0.0168487	32	0.89914	0.995407
5	EM amb - EM fut	0.0343674	0.0208679	26.9413	1.6469	0.813806
6	EM amb - EP fut	0.0254724	0.0208679	26.9413	1.22065	0.962277
7	EM amb - IM fut	0.055472	0.0208679	26.9413	2.65825	0.240118
8	EM amb - OF fut	-0.081724	0.0208679	26.9413	-3.91625	0.0165116
9	EM amb - CF fut	0.0570636	0.0208679	26.9413	2.73452	0.209948
10	EP amb - IM amb	0.0306771	0.0168487	32	1.82074	0.71795
11	EP amb - OF amb	-0.199828	0.0168487	32	-11.8601	1.3072e-11
12	EP amb - CF amb	0.026927	0.0168487	32	1.59816	0.839336
13	EP amb - EM fut	0.0461449	0.0208679	26.9413	2.21129	0.473389
14	EP amb - EP fut	0.03725	0.0208679	26.9413	1.78504	0.738367
15	EP amb - IM fut	0.0672496	0.0208679	26.9413	3.22263	0.0803537
16	EP amb - OF fut	-0.0699464	0.0208679	26.9413	-3.35187	0.060804
17	EP amb - CF fut	0.0688412	0.0208679	26.9413	3.29891	0.0682353
18	IM amb - OF amb	-0.230505	0.0168487	32	-13.6809	3.9202e-13
19	IM amb - CF amb	-0.00375016	0.0168487	32	-0.222578	1
20	IM amb - EM fut	0.0154678	0.0208679	26.9413	0.741226	0.998879
21	IM amb - EP fut	0.00657288	0.0208679	26.9413	0.314976	0.999999
22	IM amb - IM fut	0.0365725	0.0208679	26.9413	1.75257	0.757006
23	IM amb - OF fut	-0.100624	0.0208679	26.9413	-4.82193	0.0017081
24	IM amb - CF fut	0.0381641	0.0208679	26.9413	1.82884	0.7125
25	OF amb - CF amb	0.226755	0.0168487	32	13.4583	5.51337e-13
26	OF amb - EM fut	0.245973	0.0208679	26.9413	11.7872	1.62907e-10
27	OF amb - EP fut	0.237078	0.0208679	26.9413	11.3609	3.72913e-10
28	OF amb - IM fut	0.267078	0.0208679	26.9413	12.7985	2.47818e-11
29	OF amb - OF fut	0.129882	0.0208679	26.9413	6.224	4.56451e-05
30	OF amb - CF fut	0.268669	0.0208679	26.9413	12.8748	2.15936e-11
31	CF amb - EM fut	0.019218	0.0208679	26.9413	0.920935	0.994275
32	CF amb - EP fut	0.010323	0.0208679	26.9413	0.494685	0.999958
33	CF amb - IM fut	0.0403226	0.0208679	26.9413	1.93228	0.648928
34	CF amb - OF fut	-0.0968733	0.0208679	26.9413	-4.64222	0.0027063
35	CF amb - CF fut	0.0419142	0.0208679	26.9413	2.00855	0.600732
36	EM fut - EP fut	-0.00889493	0.0168487	32	-0.527929	0.999933
37	EM fut - IM fut	0.0211047	0.0168487	32	1.2526	0.95707
38	EM fut - OF fut	-0.116091	0.0168487	32	-6.89021	3.47899e-06
39	EM fut - CF fut	0.0226963	0.0168487	32	1.34706	0.934189
40	EP fut - IM fut	0.0299996	0.0168487	32	1.78052	0.741877
41	EP fut - OF fut	-0.107196	0.0168487	32	-6.36228	1.53821e-05
42	EP fut - CF fut	0.0315912	0.0168487	32	1.87499	0.684666
43	IM fut - OF fut	-0.137196	0.0168487	32	-8.1428	1.12651e-07
44	IM fut - CF fut	0.00159161	0.0168487	32	0.0944644	1
45	OF fut - CF fut	0.138788	0.0168487	32	8.23727	8.75704e-08
