# Supplementary material for: Sustainable land management enhances ecological and economic multifunctionality under ambient and future climate
Source: Nat Commun. 2024 Jun 10;15:4930. doi: 10.1038/s41467-024-48830-z (PMC11164979; doi:10.1038/s41467-024-48830-z)
Supplement: Supplementary file 6 — Dataset 3 [file 41467_2024_48830_MOESM6_ESM.xlsx]

## Sheet: Supporting Data File 3 - EMMs c
	contrast	estimate	SE	df	t.ratio	p.value
1	EM amb - EP amb	2.25208e-05	0.0174571	32	0.00129006	1
2	EM amb - IM amb	0.0621504	0.0174571	32	3.56018	0.0337666
3	EM amb - OF amb	-0.145747	0.0174571	32	-8.34889	6.51182e-08
4	EM amb - CF amb	0.0798863	0.0174571	32	4.57615	0.00238158
5	EM amb - EM fut	0.0310189	0.0213946	27.6474	1.44985	0.900004
6	EM amb - EP fut	0.0290917	0.0213946	27.6474	1.35977	0.929337
7	EM amb - IM fut	0.0929566	0.0213946	27.6474	4.34487	0.00552741
8	EM amb - OF fut	-0.0141783	0.0213946	27.6474	-0.662704	0.999542
9	EM amb - CF fut	0.114319	0.0213946	27.6474	5.34334	0.00041342
10	EP amb - IM amb	0.0621278	0.0174571	32	3.55889	0.0338722
11	EP amb - OF amb	-0.14577	0.0174571	32	-8.35018	6.48962e-08
12	EP amb - CF amb	0.0798638	0.0174571	32	4.57486	0.00239003
13	EP amb - EM fut	0.0309963	0.0213946	27.6474	1.44879	0.900383
14	EP amb - EP fut	0.0290691	0.0213946	27.6474	1.35872	0.929642
15	EP amb - IM fut	0.0929341	0.0213946	27.6474	4.34381	0.00554219
16	EP amb - OF fut	-0.0142008	0.0213946	27.6474	-0.663757	0.999536
17	EP amb - CF fut	0.114296	0.0213946	27.6474	5.34229	0.000414565
18	IM amb - OF amb	-0.207898	0.0174571	32	-11.9091	1.17443e-11
19	IM amb - CF amb	0.0177359	0.0174571	32	1.01597	0.989019
20	IM amb - EM fut	-0.0311315	0.0213946	27.6474	-1.45511	0.898091
21	IM amb - EP fut	-0.0330587	0.0213946	27.6474	-1.54519	0.862016
22	IM amb - IM fut	0.0308063	0.0213946	27.6474	1.43991	0.903554
23	IM amb - OF fut	-0.0763286	0.0213946	27.6474	-3.56766	0.0367814
24	IM amb - CF fut	0.0521682	0.0213946	27.6474	2.43838	0.342713
25	OF amb - CF amb	0.225634	0.0174571	32	12.925	1.43097e-12
26	OF amb - EM fut	0.176766	0.0213946	27.6474	8.2622	2.46374e-07
27	OF amb - EP fut	0.174839	0.0213946	27.6474	8.17212	3.05879e-07
28	OF amb - IM fut	0.238704	0.0213946	27.6474	11.1572	4.04514e-10
29	OF amb - OF fut	0.131569	0.0213946	27.6474	6.14965	4.98584e-05
30	OF amb - CF fut	0.260066	0.0213946	27.6474	12.1557	5.62048e-11
31	CF amb - EM fut	-0.0488674	0.0213946	27.6474	-2.2841	0.429031
32	CF amb - EP fut	-0.0507946	0.0213946	27.6474	-2.37418	0.377421
33	CF amb - IM fut	0.0130703	0.0213946	27.6474	0.610917	0.999763
34	CF amb - OF fut	-0.0940646	0.0213946	27.6474	-4.39665	0.00484558
35	CF amb - CF fut	0.0344323	0.0213946	27.6474	1.60939	0.832581
36	EM fut - EP fut	-0.00192719	0.0174571	32	-0.110396	1
37	EM fut - IM fut	0.0619378	0.0174571	32	3.548	0.0347761
38	EM fut - OF fut	-0.0451971	0.0174571	32	-2.58904	0.263383
39	EM fut - CF fut	0.0832997	0.0174571	32	4.77168	0.00138727
40	EP fut - IM fut	0.0638649	0.0174571	32	3.65839	0.0265574
41	EP fut - OF fut	-0.04327	0.0174571	32	-2.47865	0.316872
42	EP fut - CF fut	0.0852269	0.0174571	32	4.88208	0.00101987
43	IM fut - OF fut	-0.107135	0.0174571	32	-6.13704	2.91355e-05
44	IM fut - CF fut	0.021362	0.0174571	32	1.22368	0.962778
45	OF fut - CF fut	0.128497	0.0174571	32	7.36072	9.41668e-07
