# Supplementary material for: Sustainable land management enhances ecological and economic multifunctionality under ambient and future climate
Source: Nat Commun. 2024 Jun 10;15:4930. doi: 10.1038/s41467-024-48830-z (PMC11164979; doi:10.1038/s41467-024-48830-z)
Supplement: Supplementary file 7 — Dataset 4 [file 41467_2024_48830_MOESM7_ESM.xlsx]

## Sheet: Table_14_cor_matrix
		Yield		Total organic soil carbon		Nitrogen surplus		Microbial Biomass		Cellulase activity		N-acetygluco-saminidase activity		Acid-phosphatase activity		Belowground decomposition rate		Aboveground decomposition rate (microbes)		Aboveground decomposition rate (microbes + fauna)		Soil biodiversity (mesofauna)		Soil biodiversity (macrofauna)		Soil biodiversity (nematodes)		Flower cover		Soil multidiversity		Soil health		egEMF (farmers)		egEMF (locals)		egEMF (environmental conservation agencies)		egEMF (tourism)		enEMF		enEMF (farmers)		egEMF (equal ecosystem function weighting)		egEMF (equal ecosystem service weighting)
	Yield	1	***	-0.698243	***	0.0405074		-0.699906	***	-0.0646864		-0.538415	***	-0.180598		-0.262128		-0.215121		0.408147	**	-0.367178	**	-0.820567	***	-0.174275		0.620503	***	-0.763711	***	-0.6034	***	0.89762	***	0.627324	***	0.066154		0.321485	*	-0.358207	*	0.974655	***	-0.394604	**	0.235386
	Total organic soil carbon	-0.698243	***	1	***	0.0906557		0.596785	***	0.276209		0.567964	***	0.345246	*	0.119981		0.0421402		-0.384874	**	0.195943		0.550738	***	0.0460827		-0.478061	***	0.46802	***	0.554732	***	-0.56767	***	-0.349485	*	0.130359		-0.118897		0.520754	***	-0.665364	***	0.409465	**	0.0136648
	Nitrogen surplus	0.0405074		0.0906557		1	***	0.315318	*	0.219972		0.133463		0.393201	**	-0.458573	***	0.220809		-0.0582993		0.186603		-0.138281		-0.727186	***	-0.537826	***	-0.23612		0.292486	*	-0.280794	*	-0.563268	***	-0.720496	***	-0.704301	***	-0.613486	***	0.0508092		-0.381873	**	-0.791668	***
	Microbial Biomass	-0.699906	***	0.596785	***	0.315318	*	1	***	0.251013		0.637488	***	0.258964		-0.05524		0.275133		-0.365946	**	0.375942	**	0.675713	***	-0.223703		-0.505762	***	0.546964	***	0.827121	***	-0.618009	***	-0.447939	**	-0.0337174		-0.237597		0.226866		-0.606667	***	0.355679	*	-0.254394
	Cellulase activity	-0.0646864		0.276209		0.219972		0.251013		1	***	0.682024	***	0.721301	***	-0.0328445		0.00397146		-0.0305059		0.207207		0.17944		-0.149215		-0.232269		0.164919		0.582988	***	0.0035734		0.0123223		0.175973		0.0385194		0.1247		0.0620441		0.50195	***	0.0333203
	N-acetygluco-saminidase activity	-0.538415	***	0.567964	***	0.133463		0.637488	***	0.682024	***	1	***	0.6519	***	0.0668075		0.212663		-0.322397	*	0.440471	**	0.60371	***	-0.162407		-0.304936	*	0.546838	***	0.828718	***	-0.353189	*	-0.147335		0.264311		0.0552459		0.333468	*	-0.403782	**	0.675074	***	0.0438481
	Acid-phosphatase activity	-0.180598		0.345246	*	0.393201	**	0.258964		0.721301	***	0.6519	***	1	***	-0.110949		0.215875		-0.187406		0.383917	**	0.218348		-0.292601	*	-0.338329	*	0.224568		0.583245	***	-0.166583		-0.168652		0.000667684		-0.129307		-0.0187942		-0.070435		0.41429	**	-0.153383
	Belowground decomposition rate	-0.262128		0.119981		-0.458573	***	-0.05524		-0.0328445		0.0668075		-0.110949		1	***	0.133606		0.239062		-0.0238982		0.202622		0.474563	***	-0.0636844		0.272379		0.184435		-0.109505		0.0492547		0.298959	*	0.174145		0.218146		-0.230671		0.463393	***	0.260482
	Aboveground decomposition rate (microbes)	-0.215121		0.0421402		0.220809		0.275133		0.00397146		0.212663		0.215875		0.133606		1	***	0.0408375		0.445878	**	0.346529	*	0.00281494		-0.256937		0.429625	**	0.492032	***	-0.178178		-0.148435		0.0146064		-0.0884235		-0.0918554		-0.0918812		0.411667	**	-0.158615
	Aboveground decomposition rate (microbes + fauna)	0.408147	**	-0.384874	**	-0.0582993		-0.365946	**	-0.0305059		-0.322397	*	-0.187406		0.239062		0.0408375		1	***	-0.365724	**	-0.253288		0.0311891		0.134774		-0.321338	*	-0.107934		0.356811	*	0.221817		0.0285048		0.0878872		-0.24066		0.425464	**	0.0032813		0.0726037
	Soil biodiversity (mesofauna)	-0.367178	**	0.195943		0.186603		0.375942	**	0.207207		0.440471	**	0.383917	**	-0.0238982		0.445878	**	-0.365724	**	1	***	0.407717	**	-0.184176		-0.294093	*	0.658163	***	0.450996	**	-0.293785	*	-0.201353		0.0485833		-0.0852218		0.119207		-0.245026		0.390775	**	-0.137948
	Soil biodiversity (macrofauna)	-0.820567	***	0.550738	***	-0.138281		0.675713	***	0.17944		0.60371	***	0.218348		0.202622		0.346529	*	-0.253288		0.407717	**	1	***	0.173492		-0.410492	**	0.900912	***	0.673629	***	-0.610816	***	-0.314523	*	0.230585		-0.0221294		0.503655	***	-0.70907	***	0.626623	***	0.0126244
	Soil biodiversity (nematodes)	-0.174275		0.0460827		-0.727186	***	-0.223703		-0.149215		-0.162407		-0.292601	*	0.474563	***	0.00281494		0.0311891		-0.184176		0.173492		1	***	0.185253		0.34579	*	-0.166087		0.0418243		0.252625		0.462121	***	0.384177	**	0.478972	***	-0.169505		0.39027	**	0.490457	***
	Flower cover	0.620503	***	-0.478061	***	-0.537826	***	-0.505762	***	-0.232269		-0.304936	*	-0.338329	*	-0.0636844		-0.256937		0.134774		-0.294093	*	-0.410492	**	0.185253		1	***	-0.346065	*	-0.51678	***	0.837232	***	0.91808	***	0.628532	***	0.845478	***	0.212058		0.605855	***	0.00626378		0.762065	***
	Soil multidiversity	-0.763711	***	0.46802	***	-0.23612		0.546964	***	0.164919		0.546838	***	0.224568		0.272379		0.429625	**	-0.321338	*	0.658163	***	0.900912	***	0.34579	*	-0.346065	*	1	***	0.596905	***	-0.524038	***	-0.219956		0.319309	*	0.067323		0.533049	***	-0.63374	***	0.712519	***	0.100205
	Soil health	-0.6034	***	0.554732	***	0.292486	*	0.827121	***	0.582988	***	0.828718	***	0.583245	***	0.184435		0.492032	***	-0.107934		0.450996	**	0.673629	***	-0.166087		-0.51678	***	0.596905	***	1	***	-0.477418	***	-0.320656	*	0.119022		-0.128075		0.201332		-0.442869	**	0.678307	***	-0.149574
	egEMF (farmers)	0.89762	***	-0.56767	***	-0.280794	*	-0.618009	***	0.0035734		-0.353189	*	-0.166583		-0.109505		-0.178178		0.356811	*	-0.293785	*	-0.610816	***	0.0418243		0.837232	***	-0.524038	***	-0.477418	***	1	***	0.904316	***	0.496262	***	0.70309	***	0.00723408		0.921803	***	-0.0325703		0.62494	***
	egEMF (locals)	0.627324	***	-0.349485	*	-0.563268	***	-0.447939	**	0.0123223		-0.147335		-0.168652		0.0492547		-0.148435		0.221817		-0.201353		-0.314523	*	0.252625		0.91808	***	-0.219956		-0.320656	*	0.904316	***	1	***	0.803305	***	0.939068	***	0.351646	*	0.678601	***	0.274946		0.884646	***
	egEMF (environmental conservation agencies)	0.066154		0.130359		-0.720496	***	-0.0337174		0.175973		0.264311		0.000667684		0.298959	*	0.0146064		0.0285048		0.0485833		0.230585		0.462121	***	0.628532	***	0.319309	*	0.119022		0.496262	***	0.803305	***	1	***	0.946062	***	0.738449	***	0.174875		0.727576	***	0.958608	***
	egEMF (tourism sector)	0.321485	*	-0.118897		-0.704301	***	-0.237597		0.0385194		0.0552459		-0.129307		0.174145		-0.0884235		0.0878872		-0.0852218		-0.0221294		0.384177	**	0.845478	***	0.067323		-0.128075		0.70309	***	0.939068	***	0.946062	***	1	***	0.584085	***	0.393707	**	0.504113	***	0.971517	***
	enEMF	-0.358207	*	0.520754	***	-0.613486	***	0.226866		0.1247		0.333468	*	-0.0187942		0.218146		-0.0918554		-0.24066		0.119207		0.503655	***	0.478972	***	0.212058		0.533049	***	0.201332		0.00723408		0.351646	*	0.738449	***	0.584085	***	1	***	-0.292128	*	0.615828	***	0.681913	***
	enEMF (farmers)	0.974655	***	-0.665364	***	0.0508092		-0.606667	***	0.0620441		-0.403782	**	-0.070435		-0.230671		-0.0918812		0.425464	**	-0.245026		-0.70907	***	-0.169505		0.605855	***	-0.63374	***	-0.442869	**	0.921803	***	0.678601	***	0.174875		0.393707	**	-0.292128	*	1	***	-0.214938		0.29116	*
	egEMF (equal ecosystem function weighting)	-0.394604	**	0.409465	**	-0.381873	**	0.355679	*	0.50195	***	0.675074	***	0.41429	**	0.463393	***	0.411667	**	0.0032813		0.390775	**	0.626623	***	0.39027	**	0.00626378		0.712519	***	0.678307	***	-0.0325703		0.274946		0.727576	***	0.504113	***	0.615828	***	-0.214938		1	***	0.525101	***
	egEMF (equal ecosystem service weighting)	0.235386		0.0136648		-0.791668	***	-0.254394		0.0333203		0.0438481		-0.153383		0.260482		-0.158615		0.0726037		-0.137948		0.0126244		0.490457	***	0.762065	***	0.100205		-0.149574		0.62494	***	0.884646	***	0.958608	***	0.971517	***	0.681913	***	0.29116	*	0.525101	***	1	***
