# Supplementary material for: Sustainable land management enhances ecological and economic multifunctionality under ambient and future climate
Source: Nat Commun. 2024 Jun 10;15:4930. doi: 10.1038/s41467-024-48830-z (PMC11164979; doi:10.1038/s41467-024-48830-z)
Supplement: Supplementary file 8 — Dataset 5 [file 41467_2024_48830_MOESM8_ESM.xlsx]

## Sheet: Transfer Peter et al. 2021
		Weighting				Notes
Category (MEA)*	ES	Farmers (N=40)	Local residents (N=55)	Nature conservation associations (N=17)	Tourism (N=18)	Categorisation of ES based on Millenium Ecosystem Assessment (MEA), 2005
Supporting	Biodiversity protection	12	15.5	21.5	15	Weightings for the 4 stakeholder groups most relevant for our study were obtained from Peter et al., 2021 (https://doi.org/10.1002/pan3.10277)
Cultural	Landscape aesthetic	6.5	12.5	9	12.5	*Note: Classification in Peter et al. (2021) deviated from the classification of the MEA (e.g., in Peter et al., 2021, biodiversity was classified as cultural service)
Cultural	Regional identity	7.5	4.5	6.5	11.5
Cultural	Leisure	4.5	4.5	6.5	13.5
Provisioning	Food production (from crops)	18	14.5	10.5	8.5
Provisioning	Livestock production	18.5	10.5	7.5	5.5
Provisioning	Timber	8	8	6.5	5.5
Provisioning	Energy from raw materials	7.5	6	6.5	7.5
Provisioning	Energy from technology	7	9.5	8	6.5
Provisioning	Foraging	2	4.5	4.5	4.5
Provisioning	Hunting	4	2.5	2	2
Regulating	Climate regualtion	4.5	7.5	11	7.5
		100	100	100	100
Intermediary step: All ecosystem services not relevant for the context of this study and for the specific ecosystem type assessed (agricultural land) are excluded (ecosystem services marked in orange) and only the ecosystem services relevant (marked in grey) are used for the further transfer of weighting factors.
		Weighting
Category (MEA)	ES	Farmers (N=40)	Local residents (N=55)	Nature conservation associations (N=17)	Tourism (N=18)
Supporting	Biodiversity protection	12	15.5	21.5	15
Cultural	Landscape aesthetic	6.5	12.5	9	12.5
Provisioning	Food production (from crops)	18	14.5	10.5	8.5	Food production is calculated as the average demand for food production (from crops) and livestock production.
Provisioning	Livestock production	18.5	10.5	7.5	5.5
Regulating	Climate regulation	4.5	7.5	11	7.5
		59.5	60.5	59.5	49
		Weighting
Category (MEA)	ES	Farmers (N=40)	Local residents (N=55)	Nature conservation associations (N=17)	Tourism (N=18)
Supporting	Biodiversity protection	12	15.5	21.5	15
Cultural	Landscape aesthetic	6.5	12.5	9	12.5
Provisioning	Food production	18.25	12.5	9	7	The weighting factor for the ES "food production" is calculated as the average demand for food production (from crops) and livestock production.
Regulating	Climate regualtion	4.5	7.5	11	7.5
		41.25	48	50.5	42
		Weighting
Category (MEA)	ES	Farmers (N=40)	Local residents (N=55)	Nature conservation associations (N=17)	Tourism (N=18)
Provisioning	Food production	18.25	12.5	9	7
Regulating	Climate regualtion	2.25	3.75	5.5	3.75
Regulating	Water quality	2.25	3.75	5.5	3.75	Inclusion of one additional supporting service (soil health) and one additional regulating service (water quality) by evenly distributing the demand originally assigned to the single supporting (or regulating) service across both supporting (or regulating) services.
Supporting	Soil health	6	7.75	10.75	7.5
Supporting	Biodiversity protection	6	7.75	10.75	7.5
Cultural	Landscape aesthetic	6.5	12.5	9	12.5
Intermediary step: Transfer of numerical values representing ecosystem service weighting factors (representing demands of different stakeholder groups) into percentage values.
		Weighting
Category (MEA)	ES	Farmers	Locals	Nature conservation associations	Tourism
Provisioning	Food production	0.442424	0.260417	0.178218	0.164667
Regulating	Climate regualtion	0.0545455	0.078125	0.108911	0.0892857
Regulating	Water regulation	0.0545455	0.078125	0.108911	0.0892857
Supporting	Soil health	0.145455	0.161458	0.212871	0.178571
Supporting	Biodiversity conservation	0.145455	0.161458	0.212871	0.178571
Cultural	Landscape aesthetics	0.16	0.27	0.18	0.3
