# Supplementary material for: Sustainable land management enhances ecological and economic multifunctionality under ambient and future climate
Source: Nat Commun. 2024 Jun 10;15:4930. doi: 10.1038/s41467-024-48830-z (PMC11164979; doi:10.1038/s41467-024-48830-z)
Supplement: Supplementary file 10 — Source Data [file 41467_2024_48830_MOESM10_ESM.xlsx]

## Sheet: Figure_3
Mainplot	Plot	LUT	Climate	egEMF_Farmers	egEMF_Locals	egEMF_Env	egEMF_Tourism
1	01_1	EM	amb	0.379954	0.417293	0.509175	0.446293
1	01_2	CF	amb	0.474548	0.414124	0.425726	0.386437
1	01_3	EP	amb	0.416147	0.4339	0.493049	0.449164
1	01_4	OF	amb	0.7137	0.673815	0.603852	0.643533
1	01_5	IM	amb	0.418095	0.38277	0.404029	0.369526
2	02_1	IM	fut	0.425409	0.41417	0.462909	0.415719
2	02_2	EP	fut	0.386772	0.427787	0.517133	0.457749
2	02_3	OF	fut	0.534541	0.492923	0.475317	0.466924
2	02_4	CF	fut	0.400151	0.37251	0.405485	0.362342
2	02_5	EM	fut	0.337153	0.406821	0.500676	0.451669
3	03_1	CF	amb	0.459881	0.396959	0.410767	0.367744
3	03_2	OF	amb	0.646065	0.590621	0.544813	0.556284
3	03_3	IM	amb	0.43734	0.401369	0.442546	0.389662
3	03_4	EM	amb	0.387882	0.430991	0.515978	0.462956
3	03_5	EP	amb	0.426561	0.426212	0.48938	0.434156
4	04_1	CF	fut	0.483524	0.422382	0.436424	0.392075
4	04_2	OF	fut	0.615863	0.559077	0.525459	0.524125
4	04_3	IM	fut	0.392188	0.373609	0.417619	0.370091
4	04_4	EM	fut	0.32329	0.378267	0.458089	0.414553
4	04_5	EP	fut	0.373757	0.427856	0.527538	0.466109
5	05_1	OF	amb	0.717201	0.673302	0.581623	0.638437
5	05_2	IM	amb	0.472798	0.445697	0.487512	0.43869
5	05_3	CF	amb	0.521588	0.451068	0.464986	0.417198
5	05_4	EP	amb	0.425234	0.453159	0.536284	0.476857
5	05_5	EM	amb	0.344495	0.399023	0.489036	0.435589
6	06_1	EP	fut	0.390545	0.429006	0.509752	0.45677
6	06_2	CF	fut	0.403018	0.355569	0.373909	0.334413
6	06_3	EM	fut	0.330343	0.37832	0.457463	0.411177
6	06_4	OF	fut	0.579668	0.502275	0.46429	0.457594
6	06_5	IM	fut	0.358875	0.340378	0.373565	0.337358
7	07_1	OF	fut	0.557439	0.513106	0.521904	0.489694
7	07_2	EM	fut	0.317735	0.36936	0.452077	0.403304
7	07_3	EP	fut	0.317155	0.360959	0.432876	0.390819
7	07_4	IM	fut	0.410865	0.383498	0.425256	0.375909
7	07_5	CF	fut	0.428717	0.36943	0.379764	0.340698
8	08_1	IM	amb	0.401619	0.389644	0.441812	0.392093
8	08_2	EP	amb	0.370777	0.41098	0.490726	0.440598
8	08_3	EM	amb	0.355249	0.402989	0.493848	0.437505
8	08_4	CF	amb	0.458537	0.390563	0.410279	0.360805
8	08_5	OF	amb	0.663342	0.606512	0.552611	0.570096
9	09_1	EM	fut	0.336052	0.402395	0.503982	0.445998
9	09_2	IM	fut	0.329556	0.317987	0.355939	0.317936
9	09_3	CF	fut	0.347954	0.301792	0.319094	0.280676
9	09_4	EP	fut	0.289582	0.33403	0.403935	0.36489
9	09_5	OF	fut	0.507976	0.44824	0.419094	0.41435
10	10_1	EP	amb	0.385388	0.441638	0.544874	0.480907
10	10_2	EM	amb	0.394875	0.456706	0.558784	0.499453
10	10_3	OF	amb	0.647247	0.620779	0.584792	0.602181
10	10_4	IM	amb	0.43107	0.393024	0.426467	0.381072
10	10_5	CF	amb	0.441176	0.37854	0.393136	0.35018

## Sheet: Figure_4
LUT	Service	Value	Value_Percent	enEMF	enEMF_Farmers
EM	Food	544.838	0.260637	2090.41	991.665
EM	Climate_reg	896.05	0.428649	NA	NA
EM	Water	202.693	0.0969632	NA	NA
EM	Soil_Health	133.732	0.0639741	NA	NA
EM	Biodiversity	313.094	0.149777	NA	NA
EP	Food	634.732	0.281007	2204.76	1080.93
EP	Climate_reg	1150.84	0.509498	NA	NA
EP	Water	-27.0055	0.0119558	NA	NA
EP	Soil_Health	130.703	0.0578643	NA	NA
EP	Biodiversity	315.493	0.139674	NA	NA
IM	Food	883.885	0.286701	1274.36	1290.1
IM	Climate_reg	888.557	0.288216	NA	NA
IM	Water	-904.294	0.293321	NA	NA
IM	Soil_Health	113.021	0.0366601	NA	NA
IM	Biodiversity	293.192	0.0951011	NA	NA
OF	Food	1312.41	0.718404	1826.84	1588.02
OF	Climate_reg	4.81748	0.00263705	NA	NA
OF	Water	234.002	0.128091	NA	NA
OF	Soil_Health	71.5312	0.0391557	NA	NA
OF	Biodiversity	204.08	0.111712	NA	NA
CF	Food	1063.41	0.553883	964.005	1379.33
CF	Climate_reg	62.6272	0.0326197	NA	NA
CF	Water	-477.956	0.248946	NA	NA
CF	Soil_Health	86.926	0.0452759	NA	NA
CF	Biodiversity	228.999	0.119276	NA	NA

## Sheet: Figure_5
Mainplot	Plot	LUT	enEMF	enEMF_Farmers
1	01_1	EM	1673.06	1069
1	01_2	CF	1094.8	1467.77
1	01_3	EP	1880.71	1172.21
1	01_4	OF	1828.41	1709.43
1	01_5	IM	709.869	1327.41
2	02_1	IM	1257.77	1281.92
2	02_2	EP	3144.91	1073.7
2	02_3	OF	1882.02	1400.95
2	02_4	CF	1160.5	1225.98
2	02_5	EM	2799.24	925.828
3	03_1	CF	850.846	1436.2
3	03_2	OF	1965.31	1663.48
3	03_3	IM	NA	1378.44
3	03_4	EM	1651.47	1119.97
3	03_5	EP	1839.73	1272.54
4	04_1	CF	1527.41	1419.9
4	04_2	OF	2119.74	1582.91
4	04_3	IM	1482.73	1230.6
4	04_4	EM	1724.94	928.511
4	04_5	EP	2022.87	1025.12
5	05_1	OF	2017.86	1709.35
5	05_2	IM	1485.95	1428.23
5	05_3	CF	1311.99	1533.45
5	05_4	EP	2384.36	1197.4
5	05_5	EM	1551.07	961.612
6	06_1	EP	1934.83	1078.66
6	06_2	CF	693.58	1293.29
6	06_3	EM	1869.84	967.017
6	06_4	OF	1310.23	1593.43
6	06_5	IM	810.571	1207.45
7	07_1	OF	2421.8	1484.51
7	07_2	EM	2028.48	901.978
7	07_3	EP	1448.47	943.844
7	07_4	IM	1569.77	1283.56
7	07_5	CF	1034.72	1338.56
8	08_1	IM	1330.25	1260.62
8	08_2	EP	NA	1076.54
8	08_3	EM	1907.32	1032.14
8	08_4	CF	775.752	1474.71
8	08_5	OF	1585.06	1672.25
9	09_1	EM	2647.53	921.04
9	09_2	IM	1230.53	1118.68
9	09_3	CF	541	1182.2
9	09_4	EP	1667.1	915.367
9	09_5	OF	1229.8	1454.08
10	10_1	EP	3413.54	1053.9
10	10_2	EM	3051.13	1089.56
10	10_3	OF	1908.15	1609.8
10	10_4	IM	1260.78	1384.08
10	10_5	CF	649.455	1421.28

## Sheet: Figure_6
Mainplot	Plot	LUT	Climate	Multidiv	egEMF_o_Biodiv
1	01_1	EM	amb	0.619883	0.598046
1	01_2	CF	amb	0.559847	0.500518
1	01_3	EP	amb	0.6422	0.519652
1	01_4	OF	amb	0.543446	0.526073
1	01_5	IM	amb	0.545841	0.492143
2	02_1	IM	fut	0.589382	0.53412
2	02_2	EP	fut	0.674791	0.498897
2	02_3	OF	fut	0.43639	0.428588
2	02_4	CF	fut	0.472498	0.453533
2	02_5	EM	fut	0.719967	0.496312
3	03_1	CF	amb	0.61536	0.431769
3	03_2	OF	amb	0.568737	0.50349
3	03_3	IM	amb	0.652304	0.481348
3	03_4	EM	amb	0.789747	0.5362
3	03_5	EP	amb	0.685259	0.555631
4	04_1	CF	fut	0.510231	0.437967
4	04_2	OF	fut	0.495735	0.464439
4	04_3	IM	fut	0.578579	0.467919
4	04_4	EM	fut	0.736302	0.437372
4	04_5	EP	fut	0.645855	0.618439
5	05_1	OF	amb	0.427474	0.545722
5	05_2	IM	amb	0.684599	0.521663
5	05_3	CF	amb	0.520876	0.509191
5	05_4	EP	amb	0.704926	0.588123
5	05_5	EM	amb	0.6869	0.467844
6	06_1	EP	fut	0.640069	0.513983
6	06_2	CF	fut	0.488451	0.399667
6	06_3	EM	fut	0.662031	0.445617
6	06_4	OF	fut	0.480439	0.405674
6	06_5	IM	fut	0.57138	0.408092
7	07_1	OF	fut	0.527148	0.493359
7	07_2	EM	fut	0.59048	0.447329
7	07_3	EP	fut	0.612836	0.414286
7	07_4	IM	fut	0.544689	0.491581
7	07_5	CF	fut	0.428859	0.428451
8	08_1	IM	amb	0.593721	0.497355
8	08_2	EP	amb	0.697137	0.508608
8	08_3	EM	amb	0.692365	0.537732
8	08_4	CF	amb	0.552963	0.493889
8	08_5	OF	amb	0.440709	0.531529
9	09_1	EM	fut	0.683579	0.494498
9	09_2	IM	fut	0.559338	0.351461
9	09_3	CF	fut	0.431494	0.338199
9	09_4	EP	fut	0.696335	0.358541
9	09_5	OF	fut	0.505358	0.3488
10	10_1	EP	amb	0.740968	0.550766
10	10_2	EM	amb	0.833446	0.536571
10	10_3	OF	amb	0.5961	0.538722
10	10_4	IM	amb	0.589688	0.513085
10	10_5	CF	amb	0.575737	0.423534

## Sheet: Figure_S1
	Weighting
ES	Farmers	Locals	Nature conservation associations	Tourism
Food production	0.4424	0.2604	0.1782	0.1647
Climate regualtion	0.0545	0.0781	0.1089	0.0893
Water regulation	0.0545	0.0781	0.1089	0.0893
Soil health	0.1455	0.1615	0.2129	0.1786
Biodiversity conservation	0.1455	0.1615	0.2129	0.1786
Landscape aesthetics	0.16	0.27	0.18	0.3

## Sheet: Figure_S2
Mainplot	Plot	LUT	Climate	egEMF_Func	egEMF_Serv
1	01_1	EM	amb	0.557965	0.495989
1	01_2	CF	amb	0.456455	0.405603
1	01_3	EP	amb	0.494662	0.488539
1	01_4	OF	amb	0.48727	0.651271
1	01_5	IM	amb	0.426246	0.370323
2	02_1	IM	fut	0.476649	0.430401
2	02_2	EP	fut	0.493229	0.513249
2	02_3	OF	fut	0.359756	0.526347
2	02_4	CF	fut	0.387926	0.401586
2	02_5	EM	fut	0.508998	0.495367
3	03_1	CF	amb	0.424979	0.398314
3	03_2	OF	amb	0.473131	0.573505
3	03_3	IM	amb	0.453592	0.411712
3	03_4	EM	amb	0.560769	0.490863
3	03_5	EP	amb	0.546146	0.464966
4	04_1	CF	fut	0.388539	0.45428
4	04_2	OF	fut	0.408723	0.572277
4	04_3	IM	fut	0.425361	0.398862
4	04_4	EM	fut	0.457821	0.449326
4	04_5	EP	fut	0.582511	0.513302
5	05_1	OF	amb	0.449966	0.634175
5	05_2	IM	amb	0.505759	0.453671
5	05_3	CF	amb	0.458385	0.465645
5	05_4	EP	amb	0.583146	0.518463
5	05_5	EM	amb	0.466854	0.488491
6	06_1	EP	fut	0.493422	0.506422
6	06_2	CF	fut	0.352225	0.36363
6	06_3	EM	fut	0.431768	0.446565
6	06_4	OF	fut	0.350465	0.495628
6	06_5	IM	fut	0.364714	0.331069
7	07_1	OF	fut	0.439124	0.554418
7	07_2	EM	fut	0.425805	0.457872
7	07_3	EP	fut	0.404218	0.424489
7	07_4	IM	fut	0.427067	0.398112
7	07_5	CF	fut	0.355292	0.382074
8	08_1	IM	amb	0.451937	0.395492
8	08_2	EP	amb	0.515335	0.47096
8	08_3	EM	amb	0.531515	0.474309
8	08_4	CF	amb	0.457614	0.377048
8	08_5	OF	amb	0.446885	0.589671
9	09_1	EM	fut	0.494464	0.504371
9	09_2	IM	fut	0.316296	0.32834
9	09_3	CF	fut	0.274892	0.316327
9	09_4	EP	fut	0.380787	0.382193
9	09_5	OF	fut	0.30761	0.434553
10	10_1	EP	amb	0.560994	0.537068
10	10_2	EM	amb	0.575722	0.538788
10	10_3	OF	amb	0.510808	0.609867
10	10_4	IM	amb	0.451265	0.371633
10	10_5	CF	amb	0.398666	0.371134

## Sheet: Figure_S3
Mainplot	Plot	LUT	Climate	enEMF_Groundwater	enEMF_ETS	enEMF_Kikstra	enEMF_High_Yield_Cost
1	01_1	EM	amb	1475.67	1491.48	1820.05	1920.66
1	01_2	CF	amb	1441.97	1042.92	1136.8	1537.18
1	01_3	EP	amb	1891.16	1491.6	2195.7	2184.47
1	01_4	OF	amb	1526.58	1984.06	1702.42	2394.41
1	01_5	IM	amb	1416.14	528.287	856.863	1091
2	02_1	IM	fut	1917.08	790.848	1635.76	1599.15
2	02_2	EP	fut	3145.13	2029.47	4047.87	3394.12
2	02_3	OF	fut	1739.98	1726.38	2008.02	2356.04
2	02_4	CF	fut	1565.3	901.098	1370.49	1526.9
2	02_5	EM	fut	2660.69	1891.33	3534.21	2990.92
3	03_1	CF	amb	1212.58	902.727	808.848	1291.44
3	03_2	OF	amb	1777.68	1939.37	1986.31	2508.04
3	03_3	IM	amb	NA	NA	NA	NA
3	03_4	EM	amb	1507.76	1469.89	1798.47	1895.32
3	03_5	EP	amb	1883.43	1502.51	2112.72	2163.22
4	04_1	CF	fut	1697.33	1345.83	1674.4	1982.47
4	04_2	OF	fut	1936.45	1964.09	2245.73	2651.01
4	04_3	IM	fut	2151.49	860.162	1986.71	1825.84
4	04_4	EM	fut	1563.43	1413.66	1976.93	1935.21
4	04_5	EP	fut	1997.53	1504.07	2442.86	2243.28
5	05_1	OF	amb	1825.28	1991.92	2038.85	2601.76
5	05_2	IM	amb	1977.79	1096.85	1800.94	1868.56
5	05_3	CF	amb	1618.35	1208.23	1395.98	1789.42
5	05_4	EP	amb	2397.24	1735.85	2909.34	2664.4
5	05_5	EM	amb	1400.12	1343.54	1719.06	1767.43
6	06_1	EP	fut	2014.22	1416.02	2354.81	2192.9
6	06_2	CF	fut	1279.74	589.819	777.577	1091.04
6	06_3	EM	fut	1772.18	1454.8	2205.83	2091.36
6	06_4	OF	fut	1199	1543.69	1121.23	1851.13
6	06_5	IM	fut	1531.79	499.288	1062.56	1139.75
7	07_1	OF	fut	2334.28	1980.82	2778.79	2891.09
7	07_2	EM	fut	1907.9	1509.68	2448.47	2242.98
7	07_3	EP	fut	1609.73	1059.37	1763.46	1674.05
7	07_4	IM	fut	2177.68	973.143	2052.75	1930.11
7	07_5	CF	fut	1402.02	930.961	1118.72	1463.88
8	08_1	IM	amb	2134.01	707.688	1834.24	1658.17
8	08_2	EP	amb	NA	NA	NA	NA
8	08_3	EM	amb	1723.19	1570.09	2180.31	2131.22
8	08_4	CF	amb	1114.61	905.453	670.756	1214.14
8	08_5	OF	amb	1364.47	1792.59	1417.07	2142.19
9	09_1	EM	fut	2582.03	1765.56	3361.51	2840.67
9	09_2	IM	fut	2003.06	607.959	1734.51	1541.04
9	09_3	CF	fut	872.767	644.761	457.003	917.62
9	09_4	EP	fut	1681.2	1252.05	2003.08	1878.69
9	09_5	OF	fut	1146.26	1411.39	1082.81	1712.54
10	10_1	EP	amb	3378.59	2168.41	4421.51	3635.75
10	10_2	EM	amb	2811.73	2169.16	3765.11	3267.66
10	10_3	OF	amb	1687.45	1908.15	1908.15	2409.81
10	10_4	IM	amb	2029.07	767.916	1659.77	1639.37
10	10_5	CF	amb	970.939	831.037	502.461	1079.61

## Sheet: Figure_S4
Mainplot	Plot	LUT	Climate	Yield	TOC	Nmin_Surplus	Mic_Bio	CEL	NAG	PHO	Decomp_Below	Decomp_Above_Fine	Decomp_Above_Coarse	Biodiv_Meso	Biodiv_Macro	Biodiv_Nematode	Percentage_FlowCov
1	01_1	EM	amb	619.008	2.06667	-3.65527	496.1	42.242	113.408	300.52	4.70433	2.88824	6.02244	0.824388	0.331358	2.35813	1.30018
1	01_2	CF	amb	1105.95	1.91667	6.42908	329.225	44.425	99.955	274.438	2.175	2.81634	7.85292	0.605967	0.312161	2.41771	1.99057
1	01_3	EP	amb	759.395	2.07333	0.193505	416.17	33.764	108.812	282.926	3.63128	2.82631	5.52996	0.745777	0.454069	2.35103	3.27825
1	01_4	OF	amb	1415	1.895	-5.58949	311.04	34.778	106.676	294.724	1.93654	2.6728	3.54385	0.744686	0.0804174	2.67667	15.3438
1	01_5	IM	amb	952.819	2.00167	13.079	424.79	43.1075	128.887	337.202	1.21511	3.11928	4.6127	0.715949	0.364515	1.87113	2.33217
2	02_1	IM	fut	853.45	2.12833	12.2094	569.77	53.395	151.998	332.34	0.926492	2.49941	4.93041	0.878838	0.364367	1.86159	1.95097
2	02_2	EP	fut	623.043	2.19	0.00417186	591.81	41.124	124.052	284.19	1.24418	2.66263	3.8655	0.797706	0.450361	2.52117	1.95575
2	02_3	OF	fut	1185.04	2.03167	-2.63048	260.84	31.856	79.8	252	1.69583	2.49172	5.07557	0.486408	0.0656312	2.4106	7.25307
2	02_4	CF	fut	915.993	2.07167	7.49632	429.185	40.534	106.518	298.668	2.04968	2.43739	5.3522	0.574269	0.134515	2.29741	1.54207
2	02_5	EM	fut	479.202	2.12833	-2.56571	457.255	42.534	123.84	309.682	1.37258	2.76672	4.09581	0.764551	0.544212	2.69465	3.18352
3	03_1	CF	amb	1101.47	1.955	6.6987	263.35	34.492	79.768	285.688	1.61987	3.21847	5.75477	0.906697	0.18501	2.58463	1.30745
3	03_2	OF	amb	1356.82	1.87167	-3.47477	274.03	37.974	92.39	279.426	1.81154	2.93741	4.57118	0.762987	0.150244	2.63197	10.6197
3	03_3	IM	amb	951.924	2.028	9.06297	452.94	37.742	109.254	349.246	1.02494	3.02566	5.01397	1.10637	0.358074	1.8856	0.717992
3	03_4	EM	amb	609.621	2.01167	-2.66139	451.095	36.888	112.384	315.734	2.25811	3.20129	5.37446	0.925433	0.646835	2.59305	2.60275
3	03_5	EP	amb	808.722	1.996	0.809343	415.595	40.884	125.828	294.022	3.05239	3.16626	5.70376	0.774412	0.480273	2.57267	1.54069
4	04_1	CF	fut	1137.64	2.055	3.14671	294.565	43.862	95.17	336.468	1.15577	2.22672	5.06176	0.787806	0.0804174	2.28745	1.78349
4	04_2	OF	fut	1328.2	1.98667	-3.39419	288.965	43.02	96.08	284.306	1.00737	2.33429	4.2113	0.745296	0.0552346	2.34227	8.81788
4	04_3	IM	fut	857.783	2.14667	12.3844	408.465	42.78	107.276	347.448	0.774349	2.90897	4.79166	0.882158	0.266507	2.06846	1.17984
4	04_4	EM	fut	525.68	2.02	-2.99085	372.18	34.008	99.934	308.036	1.47153	3.0221	3.88021	0.88551	0.557755	2.50637	3.00624
4	04_5	EP	fut	551.015	2.17	-0.46926	509.51	46.638	155.386	389.32	1.98246	2.83771	4.99315	0.739425	0.450051	2.41032	1.91525
5	05_1	OF	amb	1459.76	1.875	-3.56616	277.435	35.446	84.484	287.622	1.41859	2.58036	6.93227	0.501904	0.0950303	2.20427	17.091
5	05_2	IM	amb	956.532	2.055	9.10824	528.61	47.2	119.216	327.352	1.49366	2.95423	4.34869	0.93261	0.474835	2.20902	2.0259
5	05_3	CF	amb	1193.57	2.04667	5.67345	383.195	41.924	81.996	291.27	1.81763	3.10042	5.99454	0.619327	0.159964	2.52845	1.65087
5	05_4	EP	amb	700.119	2.12167	0.238526	505.81	43.1	125.644	328.516	2.27681	3.23568	4.84176	0.831697	0.46863	2.64343	2.07658
5	05_5	EM	amb	540.911	2.125	-2.79529	486.265	31.142	101.022	268.29	2.49158	2.75024	4.78388	0.826605	0.490089	2.43221	2.34871
6	06_1	EP	fut	645.183	2.19	1.47019	558.22	36.002	110.066	287.412	1.8691	2.81255	5.02552	0.516267	0.548968	2.57801	2.60675
6	06_2	CF	fut	993.657	2.03667	10.8549	409.43	29.178	76.154	278.904	1.65801	2.99344	5.11262	0.559767	0.136309	2.46397	1.2637
6	06_3	EM	fut	553.811	2.03167	-1.80858	510.035	37.198	111.302	270.184	1.33809	2.62222	4.79654	0.720269	0.560363	2.24822	2.58576
6	06_4	OF	fut	1352.26	1.87	-2.05982	312.005	20.868	64.752	228.468	1.37212	2.68009	6.78313	0.59744	0.130858	2.3226	6.86417
6	06_5	IM	fut	822.942	1.975	13.3559	559.48	27.404	103.378	277.06	1.1175	3.27841	4.20803	0.905331	0.293133	1.86749	1.68883
7	07_1	OF	fut	1173.22	2.085	-1.62085	375.675	33.4	81.704	251.984	1.48397	2.87049	5.98027	0.503222	0.303722	2.40535	4.94718
7	07_2	EM	fut	536.245	2.11333	-2.23299	474.23	36.112	103.994	260.137	1.69074	2.84305	3.9569	0.575741	0.35834	2.60867	2.32498
7	07_3	EP	fut	563.938	2.10167	2.9862	528.495	29.95	102.088	260.288	1.32639	2.67697	4.6698	0.567667	0.417251	2.63551	2.6793
7	07_4	IM	fut	900.85	2.08	11.2576	520.81	41.988	117.644	331.116	0.80666	3.02004	4.71096	0.693868	0.361421	1.92326	0.958342
7	07_5	CF	fut	1072.89	1.99333	6.80185	342.095	36.39	75.62	308.484	1.71122	2.55351	6.55266	0.336025	0.151917	2.43043	1.40154
8	08_1	IM	amb	819.787	2.10833	14.8844	692.35	44.122	120.264	311.226	0.597187	2.9403	4.70433	0.818321	0.366281	2.03653	1.18943
8	08_2	EP	amb	611.388	2.032	-1.14718	519.905	35.3525	108.838	292.915	2.1979	3.02005	5.12475	0.831726	0.428189	2.70339	2.54865
8	08_3	EM	amb	559.757	2.02333	-3.40969	494.71	42.322	139.834	299.416	1.81804	2.8902	5.25608	0.751444	0.522363	2.55602	1.89417
8	08_4	CF	amb	1095.97	1.86	6.27517	427.82	45.796	95.4525	307.848	1.98718	3.077	5.8603	0.796348	0.112798	2.53446	0.326717
8	08_5	OF	amb	1392.82	1.88167	-4.08516	389.41	43.836	93.934	270.132	1.39487	2.54202	5.67959	0.461063	0.110182	2.36775	11.5372
9	09_1	EM	fut	482.84	2.21333	-1.21302	515.425	33.176	98.488	288.44	2.80445	2.89753	4.0629	0.790605	0.456933	2.59325	2.13897
9	09_2	IM	fut	776.285	2.07	14.3062	520.66	30.728	98.832	286.006	0.555378	2.62752	4.03097	0.889181	0.243371	1.95839	1.32287
9	09_3	CF	fut	941.551	1.92333	6.14384	347.135	32.198	74.722	297.75	1.575	2.47725	4.50692	0.395789	0.154075	2.30472	0.536942
9	09_4	EP	fut	528.996	1.945	0.261192	491.265	25.69	79.362	233.434	1.72647	2.78577	4.78762	0.935541	0.411011	2.5044	2.48549
9	09_5	OF	fut	1206.83	1.79	-1.54717	365.09	25.97	64.92	214.86	1.63814	2.46135	5.24648	0.561345	0.225271	2.32625	6.38678
10	10_1	EP	amb	555.525	2.225	-0.647301	532.09	43.046	127.078	316.732	2.76227	2.62186	4.34622	0.729674	0.62356	2.70899	1.95075
10	10_2	EM	amb	541.31	2.09167	-4.43331	564.675	43.284	115.394	302.906	1.52812	2.78723	5.14435	0.814604	0.805777	2.73301	2.72323
10	10_3	OF	amb	1254.15	1.90667	-4.08693	377.7	30.486	84.222	283.778	1.39744	3.08788	6.00567	0.713728	0.251489	2.66645	12.2307
10	10_4	IM	amb	946.481	1.97833	14.2276	617.535	43.974	124.394	337.748	0.789777	3.14398	4.9877	0.809049	0.46552	1.71126	1.20296
10	10_5	CF	amb	1075.39	1.87833	5.95339	367.91	45.108	92.184	335.3	1.39423	2.60992	4.59684	0.730038	0.250832	2.4539	0.96085

## Sheet: Figure_S5
r	Service_Insurance	Mean_Insurance_Value
0	Multidiversity	0
0.1	Multidiversity	101.827
0.2	Multidiversity	197.972
0.3	Multidiversity	288.695
0.4	Multidiversity	374.247
0.5	Multidiversity	454.868
0.6	Multidiversity	530.786
0.7	Multidiversity	602.221
0.8	Multidiversity	669.381
0.9	Multidiversity	732.468
1	Multidiversity	791.672
1.1	Multidiversity	847.179
1.2	Multidiversity	899.162
1.3	Multidiversity	947.791
1.4	Multidiversity	993.224
1.5	Multidiversity	1035.62
0	Soil_Health	0
0.1	Soil_Health	40.0931
0.2	Soil_Health	78.1461
0.3	Soil_Health	114.253
0.4	Soil_Health	148.502
0.5	Soil_Health	180.981
0.6	Soil_Health	211.77
0.7	Soil_Health	240.947
0.8	Soil_Health	268.588
0.9	Soil_Health	294.763
1	Soil_Health	319.541
1.1	Soil_Health	342.986
1.2	Soil_Health	365.161
1.3	Soil_Health	386.124
1.4	Soil_Health	405.934
1.5	Soil_Health	424.643

## Sheet: Figure_S6
Mainplot	Plot	LUT	Climate	Multidiv	Soil_Health	RP
1	01_1	EM	amb	0.619883	0.613863	29.0188
1	01_2	CF	amb	0.559847	0.431176	146.244
1	01_3	EP	amb	0.6422	0.45834	41.6494
1	01_4	OF	amb	0.543446	0.272671	167.549
1	01_5	IM	amb	0.545841	0.498689	100.786
2	02_1	IM	fut	0.589382	0.606034	78.1774
2	02_2	EP	fut	0.674791	0.514509	35.6966
2	02_3	OF	fut	0.43639	0.177671	142.55
2	02_4	CF	fut	0.472498	0.410705	109.704
2	02_5	EM	fut	0.719967	0.451734	29.0524
3	03_1	CF	amb	0.61536	0.302291	136.844
3	03_2	OF	amb	0.568737	0.278841	166.903
3	03_3	IM	amb	0.652304	0.481071	110.081
3	03_4	EM	amb	0.789747	0.520098	27.0941
3	03_5	EP	amb	0.685259	0.535039	57.0118
4	04_1	CF	fut	0.510231	0.274558	102.362
4	04_2	OF	fut	0.495735	0.220712	141.976
4	04_3	IM	fut	0.578579	0.435583	92.5185
4	04_4	EM	fut	0.736302	0.350608	32.5457
4	04_5	EP	fut	0.645855	0.642484	46.5416
5	05_1	OF	amb	0.427474	0.281	172.222
5	05_2	IM	amb	0.684599	0.557952	100.001
5	05_3	CF	amb	0.520876	0.42555	145.254
5	05_4	EP	amb	0.704926	0.598379	29.2765
5	05_5	EM	amb	0.6869	0.426863	22.731
6	06_1	EP	fut	0.640069	0.518458	20.581
6	06_2	CF	fut	0.488451	0.348921	121.777
6	06_3	EM	fut	0.662031	0.43563	32.7181
6	06_4	OF	fut	0.480439	0.201488	163.44
6	06_5	IM	fut	0.57138	0.483279	79.8374
7	07_1	OF	fut	0.527148	0.331649	148.968
7	07_2	EM	fut	0.59048	0.400029	29.8942
7	07_3	EP	fut	0.612836	0.409736	35.6137
7	07_4	IM	fut	0.544689	0.532489	88.1033
7	07_5	CF	fut	0.428859	0.331804	141.177
8	08_1	IM	amb	0.593721	0.648629	92.3595
8	08_2	EP	amb	0.697137	0.521927	37.8227
8	08_3	EM	amb	0.692365	0.547907	32.9856
8	08_4	CF	amb	0.552963	0.498909	137.927
8	08_5	OF	amb	0.440709	0.359618	159.241
9	09_1	EM	fut	0.683579	0.471413	37.5583
9	09_2	IM	fut	0.559338	0.376384	83.0346
9	09_3	CF	fut	0.431494	0.248986	108.681
9	09_4	EP	fut	0.696335	0.346708	52.8229
9	09_5	OF	fut	0.505358	0.195854	160.485
10	10_1	EP	amb	0.740968	0.548121	53.2448
10	10_2	EM	amb	0.833446	0.555976	52.4921
10	10_3	OF	amb	0.5961	0.3679	154.678
10	10_4	IM	amb	0.589688	0.646268	95.4312
10	10_5	CF	amb	0.575737	0.36595	135.256
